# Supplementary material for: Is the Phenylalanine-Restricted Diet a Risk Factor for Overweight or Obesity in Patients with Phenylketonuria (PKU)? A Systematic Review and Meta-Analysis
Source: Nutrients. 2021 Sep 28;13(10):3443. doi: 10.3390/nu13103443 (PMC8538431; doi:10.3390/nu13103443)
Supplement: Supplementary file 1 [file nutrients-13-03443-s001.zip]

Archive with 1 entries (1 files):
- nutrients-1336975-supplementary.pdf
